# Supplementary material for: Conception and Concern: A Review of Breast Cancer Risk in Assisted Reproductive Technology
Source: Int J Biol Sci. 2025 Mar 24;21(6):2647–71. doi: 10.7150/ijbs.105357 (PMC12035894; doi:10.7150/ijbs.105357)
Supplement: Supplementary file 2 — Supplementary search strategy. [file ijbsv21p2647s2.xlsx]

## Sheet: PubMed
1 assisted reproductive techniques[MeSH Terms]
2 (assist*[Title/Abstract] AND reproduct*[Title/Abstract]) OR ART[Title/Abstract]
3 "in vitro fertilization"[Title/Abstract] OR "in vitro fertilisation"[Title/Abstract] OR "intracytoplasmic sperm injection*"[Title/Abstract] OR "IVF"[Title/Abstract] OR "ICSI"[Title/Abstract] OR (("hyper-stimulat*"[Title/Abstract] OR "hyperstimulat*"[Title/Abstract]) AND "ovar*"[Title/Abstract]
4 fertility agents[MeSH Terms]
5 "gonadotropin*"[Title/Abstract] OR "gonadotrophin*"[Title/Abstract] OR "luteinizing hormone*"[Title/Abstract] OR "follicle stimulating hormone*"[Title/Abstract] OR "human menopausal gonadotrophin*"[Title/Abstract] OR "human chorionic gonadotrophin*"[Title/Abstract])
6 LH[Title/Abstract] OR "FSH"[Title/Abstract] OR "hMG"[Title/Abstract] OR "hCG"[Title/Abstract] OR Clomiphene[Title/Abstract] OR "clomifen*"[Title/Abstract]
7 agent*[Title/Abstract] OR drug*[Title/Abstract] OR treatment*[Title/Abstract]
8 infertility[MeSH Terms]
9 fertilit*[Title/Abstract] OR infertilit*[Title/Abstract] OR subfertilit*[Title/Abstract]
10 1 or 2 or 3
11 (4 or 5 or 6 or 7) and (8 or 9)
12 10 or 11
13 breast neoplasms[MeSH Terms]
14 "Breast"[Title/Abstract] AND ("cancer*"[Title/Abstract] OR "carcinoma*"[Title/Abstract] OR "neoplasm*"[Title/Abstract] OR "tumour*"[Title/Abstract] OR "tumor*"[Title/Abstract] OR "malignanc*"[Title/Abstract]
15 13 or 14
16 Randomized Controlled Trial[Publication Type] OR "Controlled Clinical Trial"[Publication Type] OR "Clinical Trials as Topic"[MeSH Terms:noexp] OR "randomized"[Title/Abstract] OR "placebo"[Title/Abstract] OR "randomly"[Title/Abstract] OR "trial"[Title/Abstract])
17 cohort studies[MeSH Terms:noexp] OR "longitudinal studies"[MeSH Terms:noexp] OR "prospective studies"[MeSH Terms:noexp] OR "retrospective studies"[MeSH Terms:noexp] OR "cohort"[Title/Abstract] OR "longitudinal"[Title/Abstract] OR "prospective"[Title/Abstract] OR "retrospective"[Title/Abstract]
18 Case-Control Studies[MeSH Terms:noexp] OR "Control Groups"[MeSH Terms:noexp] OR ("case"[Title/Abstract] AND "control"[Title/Abstract]) OR ("cases"[Title/Abstract] AND "controls"[Title/Abstract]) OR ("cases"[Title/Abstract] AND "controlled"[Title/Abstract]) OR ("case"[Title/Abstract] AND "comparison*"[Title/Abstract]) OR "control group"[Title/Abstract] OR "Control Groups"[Title/Abstract]
19 16 or 17 or 18
20 12 AND 15 AND 19
